# Supplementary material for: PAM-flexible genome editing with an engineered chimeric Cas9
Source: Nat Commun. 2023 Oct 4;14:6175. doi: 10.1038/s41467-023-41829-y (PMC10550912; doi:10.1038/s41467-023-41829-y)
Supplement: Supplementary file 4 — Source Data [file 41467_2023_41829_MOESM4_ESM.xlsx]

## Sheet: Fig 1C
	WT SpCas9
	AA-expRAS28_sample_001	AC-expRAS28_sample_001	AG-expRAS28_sample_001	AT-expRAS28_sample_001	CA-expRAS28_sample_001	CC-expRAS28_sample_001	CG-expRAS28_sample_001	CT-expRAS28_sample_001	GA-expRAS28_sample_001	GC-expRAS28_sample_001	GG-expRAS28_sample_001	GT-expRAS28_sample_001	TA-expRAS28_sample_001	TC-expRAS28_sample_001	TG-expRAS28_sample_001	TT-expRAS28_sample_001
AA	-10.8354	-5.11144	-10.8354	-5.66703	-10.8354	-10.8354	-4.83643	-10.8354	-3.06833	-2.8238	-2.91748	-3.13022	-4.86543	-7.6458	-5.28263	-5.13036
CA	-10.8354	-10.8354	-10.8354	-10.8354	-5.35046	-5.54047	-4.80907	-10.8354	-3.63736	-3.1546	-4.10631	-3.31423	-6.75203	-10.8354	-10.8354	-10.8354
GA	-10.8354	-10.8354	-10.8354	-10.8354	-4.28694	-10.8354	-10.8354	-10.8354	-2.49391	-2.70782	-2.89741	-2.6096	-5.5146	-10.8354	-10.8354	-10.8354
TA	-10.8354	-10.8354	-10.8354	-10.8354	-6.94374	-10.8354	-10.8354	-10.8354	-4.17672	-3.45144	-2.86132	-3.87231	-10.8354	-10.8354	-5.79239	-5.45218
AC	-5.49847	-10.8354	-10.8354	-10.8354	-5.2365	-5.14531	-10.8354	-10.8354	-10.8354	-5.26955	-3.01952	-10.8354	-10.8354	-10.8354	-10.8354	-10.8354
CC	-10.8354	-10.8354	-10.8354	-10.8354	-10.8354	-10.8354	-10.8354	-4.62467	-5.07856	-4.97442	-4.78329	-10.8354	-10.8354	-10.8354	-10.8354	-10.8354
GC	-4.73549	-5.36891	-5.30314	-10.8354	-4.64773	-10.8354	-4.09816	-10.8354	-4.45087	-10.8354	-3.75569	-4.81201	-10.8354	-5.3231	-10.8354	-10.8354
TC	-4.7873	-10.8354	-5.77468	-10.8354	-10.8354	-10.8354	-10.8354	-10.8354	-10.8354	-5.05109	-2.85763	-10.8354	-4.75462	-5.19555	-4.65123	-10.8354
AG	-4.05584	-4.04396	-3.18083	-4.1559	-4.71246	-10.8354	-4.88797	-5.42148	-1.44719	-1.16506	-1.39309	-0.421011	-4.92392	-10.8354	-4.84532	-5.00044
CG	-4.3988	-3.91827	-3.62337	-4.17579	-6.44054	-4.5343	-10.8354	-5.07324	0.20779	-1.45485	-1.35843	-1.16696	-4.85595	-10.8354	-4.05688	-5.22805
GG	-3.98259	-3.98073	-3.55467	-3.90715	-4.74235	-4.79511	-4.55746	-10.8354	0.139765	-0.336516	-0.110464	-0.0152398	-4.5959	-10.8354	-4.09793	-10.8354
TG	-4.16566	-3.9207	-3.56635	-4.29579	-5.03933	-4.51012	-10.8354	-4.96255	-0.292428	-1.34175	-0.536364	-0.145775	-10.8354	-10.8354	-4.89394	-10.8354
AT	-10.8354	-10.8354	-10.8354	-10.8354	-10.8354	-5.92191	-4.9758	-10.8354	-10.8354	-4.37379	-2.7346	-4.75884	-10.8354	-10.8354	-10.8354	-10.8354
CT	-10.8354	-10.8354	-4.9678	-10.8354	-10.8354	-10.8354	-10.8354	-10.8354	-4.10465	-10.8354	-5.2604	-4.93433	-10.8354	-10.8354	-10.8354	-10.8354
GT	-4.24362	-5.49916	-10.8354	-10.8354	-10.8354	-10.8354	-5.07927	-5.30494	-10.8354	-5.1053	-3.12684	-4.35688	-10.8354	-4.60825	-4.91314	-4.50772
TT	-10.8354	-10.8354	-4.62388	-7.91959	-10.8354	-10.8354	-10.8354	-10.8354	-10.8354	-4.58371	-2.92529	-10.8354	-6.84779	-6.33377	-4.81939	-4.96816
	Sc++
	AA-expRAS28_sample_093	AC-expRAS28_sample_093	AG-expRAS28_sample_093	AT-expRAS28_sample_093	CA-expRAS28_sample_093	CC-expRAS28_sample_093	CG-expRAS28_sample_093	CT-expRAS28_sample_093	GA-expRAS28_sample_093	GC-expRAS28_sample_093	GG-expRAS28_sample_093	GT-expRAS28_sample_093	TA-expRAS28_sample_093	TC-expRAS28_sample_093	TG-expRAS28_sample_093	TT-expRAS28_sample_093
AA	-10.8354	-10.8354	-4.94366	-10.8354	-10.8354	-4.58162	-4.81821	-10.8354	-3.34794	-0.355149	-1.90676	-1.77219	-10.8354	-10.8354	-4.57511	-10.8354
CA	-10.8354	-10.8354	-4.94615	-10.8354	-5.11749	-4.85913	-6.0954	-4.84457	-3.27755	-1.80456	-1.9946	-1.736	-10.8354	-5.46586	-4.66575	-5.15343
GA	-10.8354	-6.90471	-4.86503	-4.76327	-10.8354	-4.9384	-4.08972	-4.48659	-2.38818	-1.85065	-1.84058	-1.85514	-10.8354	-10.8354	-4.85558	-10.8354
TA	-10.8354	-10.8354	-4.89727	-10.8354	-5.31256	-5.49563	-4.41215	-10.8354	-4.02495	-2.10253	-3.08265	-1.89899	-10.8354	-10.8354	-10.8354	-10.8354
AC	-10.8354	-4.84016	-5.29394	-4.72123	-10.8354	-10.8354	-10.8354	-10.8354	-4.19376	-3.32154	-2.8996	-2.00193	-10.8354	-10.8354	-4.89416	-10.8354
CC	-10.8354	-4.71547	-4.7226	-10.8354	-10.8354	-4.64622	-5.40158	-10.8354	-10.8354	-4.44039	-10.8354	-3.69987	-10.8354	-5.41293	-10.8354	-5.42087
GC	-10.8354	-4.65339	-4.39968	-10.8354	-4.43326	-10.8354	-4.48944	-4.50077	-10.8354	-3.90695	-3.51727	-2.00854	-10.8354	-4.89725	-4.69676	-5.39433
TC	-4.75238	-4.77274	-10.8354	-4.82262	-5.54611	-10.8354	-10.8354	-10.8354	-10.8354	-5.02939	-4.34933	-4.13771	-10.8354	-10.8354	-10.8354	-10.8354
AG	-10.8354	-10.8354	-3.98057	-10.8354	-10.8354	-10.8354	-4.46235	-10.8354	-4.26304	-3.09938	-3.37796	-2.28474	-4.83466	-10.8354	-4.95388	-10.8354
CG	-4.83751	-10.8354	-4.90419	-4.95921	-5.55049	-5.89445	-4.84373	-10.8354	-4.36165	-3.81683	-3.50033	-3.41178	-10.8354	-4.64145	-4.09205	-4.19289
GG	-10.8354	-4.39311	-10.8354	-10.8354	-10.8354	-10.8354	-4.61455	-4.48163	-4.22876	-3.63108	-3.66678	-3.20715	-10.8354	-4.28326	-4.44113	-4.35005
TG	-10.8354	-5.20601	-4.11789	-5.90154	-5.17553	-4.39634	-10.8354	-10.8354	-4.37879	-4.05509	-3.46242	-3.29118	-10.8354	-4.72885	-4.84254	-4.71613
AT	-10.8354	-5.34122	-4.29023	-10.8354	-10.8354	-5.02742	-4.40233	-10.8354	-4.60427	-3.63024	-3.85287	-3.51292	-10.8354	-10.8354	-10.8354	-10.8354
CT	-10.8354	-10.8354	-4.22206	-10.8354	-10.8354	-10.8354	-6.00164	-10.8354	-5.37336	-3.96324	-10.8354	-3.59248	-10.8354	-10.8354	-6.23327	-10.8354
GT	-10.8354	-4.47058	-4.99275	-10.8354	-4.77827	-4.88425	-4.16605	-4.32755	-4.21299	-3.29109	-3.61544	-2.69084	-10.8354	-10.8354	-5.2747	-10.8354
TT	-10.8354	-10.8354	-6.07885	-10.8354	-10.8354	-10.8354	-4.57656	-10.8354	-10.8354	-10.8354	-5.37421	-4.13672	-10.8354	-10.8354	-5.16926	-10.8354
	SpRY
	AA-expRAS28_sample_094	AC-expRAS28_sample_094	AG-expRAS28_sample_094	AT-expRAS28_sample_094	CA-expRAS28_sample_094	CC-expRAS28_sample_094	CG-expRAS28_sample_094	CT-expRAS28_sample_094	GA-expRAS28_sample_094	GC-expRAS28_sample_094	GG-expRAS28_sample_094	GT-expRAS28_sample_094	TA-expRAS28_sample_094	TC-expRAS28_sample_094	TG-expRAS28_sample_094	TT-expRAS28_sample_094
AA	-3.35813	-3.07921	-1.81147	-2.90194	-2.10538	-2.77089	-2.07947	-2.32651	-2.15442	-3.5096	-1.91991	-2.34125	-3.7873	-3.90235	-2.08065	-3.51089
CA	-3.93496	-3.55903	-2.21301	-3.4785	-3.2051	-3.61115	-2.09065	-3.15142	-3.53447	-4.49658	-2.77312	-3.2275	-3.96299	-10.8354	-2.27239	-4.52779
GA	-2.59825	-2.64579	-1.91012	-2.53868	-1.97605	-2.58774	-1.96919	-2.1441	-2.90844	-2.82476	-1.73992	-2.29261	-3.21216	-3.55617	-1.92764	-3.46528
TA	-3.90134	-3.53648	-2.07906	-3.84811	-3.29777	-3.50878	-2.37948	-2.80744	-3.79142	-4.4218	-2.67474	-3.06809	-10.8354	-10.8354	-2.94988	-4.7097
AC	-4.09794	-4.32126	-2.78459	-4.33297	-10.8354	-10.8354	-3.89882	-4.61409	-4.87233	-10.8354	-3.29087	-3.47264	-10.8354	-10.8354	-3.15203	-5.20178
CC	-10.8354	-10.8354	-10.8354	-10.8354	-10.8354	-10.8354	-10.8354	-10.8354	-10.8354	-10.8354	-10.8354	-10.8354	-10.8354	-10.8354	-10.8354	-10.8354
GC	-5.10721	-4.90896	-2.9966	-4.40274	-10.8354	-5.16747	-3.88771	-4.16162	-10.8354	-10.8354	-3.86179	-4.08666	-10.8354	-10.8354	-3.3198	-4.8338
TC	-10.8354	-10.8354	-10.8354	-10.8354	-10.8354	-10.8354	-10.8354	-10.8354	-10.8354	-10.8354	-10.8354	-10.8354	-10.8354	-10.8354	-10.8354	-10.8354
AG	-2.8261	-3.10102	-2.22874	-2.78738	-2.80748	-2.99449	-2.09442	-2.33042	-2.89698	-3.41583	-1.97922	-2.70835	-3.1936	-3.37382	-2.28783	-3.23195
CG	-4.38555	-10.8354	-3.18643	-4.68863	-3.8594	-10.8354	-2.98504	-4.33254	-10.8354	-10.8354	-3.61887	-4.44947	-10.8354	-10.8354	-3.13068	-4.1422
GG	-3.32069	-3.75761	-2.3121	-3.43439	-3.15019	-3.80268	-2.80102	-3.2292	-3.46918	-5.21337	-2.89738	-3.19267	-3.83979	-3.92238	-2.19338	-3.40385
TG	-3.52315	-3.69973	-2.27189	-3.47	-3.45261	-3.81826	-3.15903	-3.51218	-3.72771	-5.4694	-3.15168	-3.30086	-4.50468	-10.8354	-2.96074	-5.19991
AT	-10.8354	-10.8354	-3.59021	-10.8354	-10.8354	-10.8354	-5.06164	-4.48738	-4.07905	-6.29391	-3.10726	-3.26065	-10.8354	-10.8354	-4.30145	-10.8354
CT	-10.8354	-10.8354	-4.76352	-10.8354	-10.8354	-10.8354	-10.8354	-10.8354	-10.8354	-10.8354	-10.8354	-4.15263	-10.8354	-10.8354	-4.76618	-10.8354
GT	-10.8354	-4.80582	-3.04944	-4.47952	-4.66682	-10.8354	-4.09084	-3.97677	-3.72282	-10.8354	-3.14355	-3.113	-10.8354	-10.8354	-4.42971	-10.8354
TT	-10.8354	-10.8354	-10.8354	-10.8354	-10.8354	-10.8354	-10.8354	-10.8354	-10.8354	-10.8354	-10.8354	-10.8354	-10.8354	-10.8354	-10.8354	-10.8354
	SpRYc
	AA-expRAS28_sample_096	AC-expRAS28_sample_096	AG-expRAS28_sample_096	AT-expRAS28_sample_096	CA-expRAS28_sample_096	CC-expRAS28_sample_096	CG-expRAS28_sample_096	CT-expRAS28_sample_096	GA-expRAS28_sample_096	GC-expRAS28_sample_096	GG-expRAS28_sample_096	GT-expRAS28_sample_096	TA-expRAS28_sample_096	TC-expRAS28_sample_096	TG-expRAS28_sample_096	TT-expRAS28_sample_096
AA	-3.99574	-3.74607	-2.78974	-3.9119	-3.5045	-3.64101	-2.48878	-3.60233	-4.07066	-3.87092	-2.83988	-3.77288	-4.56001	-5.12478	-2.96246	-5.16137
CA	-4.97217	-4.22589	-3.13789	-10.8354	-3.75619	-4.21313	-2.85568	-3.86645	-10.8354	-10.8354	-3.48941	-4.00543	-10.8354	-10.8354	-3.79177	-10.8354
GA	-3.71229	-3.66436	-2.32269	-3.59288	-2.77893	-3.27566	-2.33197	-3.38332	-3.37013	-3.80864	-2.83064	-3.24886	-4.20739	-4.47715	-2.75611	-4.26113
TA	-4.18941	-4.79512	-3.24116	-10.8354	-4.14593	-4.47437	-3.26218	-4.17787	-4.89811	-10.8354	-3.7203	-4.10448	-10.8354	-10.8354	-4.06233	-10.8354
AC	-5.07073	-10.8354	-3.7977	-10.8354	-10.8354	-6.06366	-5.0097	-4.95654	-4.66064	-10.8354	-4.52572	-4.27679	-10.8354	-5.12236	-3.79524	-10.8354
CC	-10.8354	-5.69032	-5.16526	-5.15486	-10.8354	-5.45516	-10.8354	-10.8354	-10.8354	-10.8354	-10.8354	-10.8354	-4.95719	-5.13216	-10.8354	-4.96
GC	-10.8354	-10.8354	-3.88345	-10.8354	-10.8354	-5.57963	-4.43605	-10.8354	-10.8354	-10.8354	-6.07945	-5.12966	-5.04885	-10.8354	-3.7784	-10.8354
TC	-5.03071	-10.8354	-10.8354	-10.8354	-4.6614	-10.8354	-5.39272	-10.8354	-10.8354	-10.8354	-10.8354	-5.70699	-10.8354	-10.8354	-10.8354	-10.8354
AG	-3.8703	-4.5368	-2.98475	-3.73708	-3.56607	-4.05078	-2.84481	-3.66683	-3.73462	-10.8354	-3.06641	-3.77886	-4.11943	-4.32716	-3.15402	-4.01532
CG	-10.8354	-4.91174	-4.08964	-10.8354	-4.82556	-4.15531	-4.26705	-10.8354	-10.8354	-4.95741	-4.381	-4.92932	-10.8354	-10.8354	-3.58421	-5.0422
GG	-3.92331	-4.78	-3.33648	-4.46138	-3.88561	-4.0348	-3.19187	-4.4281	-3.8657	-4.47173	-3.73756	-4.77285	-4.65892	-10.8354	-3.27237	-3.78184
TG	-5.26197	-10.8354	-3.46571	-4.74721	-4.34068	-4.16428	-3.70939	-4.88597	-10.8354	-4.49023	-3.94462	-3.89712	-5.35146	-10.8354	-3.87236	-10.8354
AT	-10.8354	-10.8354	-5.10451	-10.8354	-4.72809	-10.8354	-4.77549	-4.68555	-4.59243	-4.67537	-4.11635	-3.78987	-10.8354	-10.8354	-5.51316	-10.8354
CT	-10.8354	-10.8354	-10.8354	-10.8354	-5.58509	-10.8354	-10.8354	-10.8354	-5.45721	-10.8354	-10.8354	-10.8354	-10.8354	-5.47274	-10.8354	-10.8354
GT	-5.12396	-10.8354	-3.95838	-10.8354	-4.25622	-4.71812	-5.03028	-10.8354	-4.48521	-4.72839	-3.8708	-4.40339	-10.8354	-10.8354	-10.8354	-6.04022
TT	-10.8354	-10.8354	-10.8354	-10.8354	-10.8354	-10.8354	-10.8354	-10.8354	-10.8354	-10.8354	-5.27813	-10.8354	-10.8354	-5.79721	-10.8354	-10.8354

## Sheet: Fig 2A-B
				Base Editing - ABE8E						Nuclease
sgRNA sequence 5'-3'	Gene	PAM	PAM Flank	Sp - replicate 1	Sp - replicate 2	SpRY - replicate 1	SpRY - replicate 2	SpRYc - replicate 1	SpRYc - replicate 2	Sp - replicate 1	Sp - replicate 2	SpRY - replicate 1	SpRY - replicate 2	SpRYc - replicate 1	SpRYc - replicate 2
AACAGACATGGACCATCAGG	DNMT1	AAACATTA	AA	0.2	0.1	50.2	53.6	72.1	67.2	0	8	21	16	20	19
CCAAGGCCACAAACACCATG	DNMT1	TACCACAC	AC	0.1	1.1	51.2	44.3	76.1	73.5	0	6	17	17	27	24
GAGCCAAATTCACCGAGCAG	DNMT1	GAGTGAGG	AG	21.3	15.4	60.2	57.4	52.4	46.5	29	29	29	43	29	29
CACAAACACCATGTACCACA	DNMT1	CATGTGAA	AT	0	0.1	24.3	32.5	42.5	43.7	1	1	25	19	17	19
TGTACCACACATGTGAACGG	DNMT1	ACAGATTG	CA	0	0	56.7	61.2	73.5	79.2	0	5	6	9	39	41
GAGCAGGAGTGAGGGAAACG	DNMT1	GCCCCAGG	CC	0	0	30.3	25	47.8	45.6	0	4	12	13	14	37
TCCCAGCTCGTAGTGCACCA	ZSCAN2	GCGGACCC	CG	0.1	0	26.4	28.9	22.1	25.4	21	14	22	25	23	27
ATGACCAGAATGGAGCCCCG	ZSCAN2	GCTGAAGC	CT	0	0	46.4	38.9	57.9	55.3	6	9	27	29	20	25
AACACCATGTACCACACATG	DNMT1	TGAACGGA	GA	0.2	0.3	50.6	52.8	68.5	64.4	0	1	23	24	28	23
GGCCGAGATTGGGTGTTCAG	PVALB	GGCAGAGA	GC	0.4	0.8	36.9	41.1	43.7	35.8	7	2	27	28	29	27
TTAACAGCTGACCCAATAAG	DNMT1	TGGCAGAG	GG	66.7	63.2	49.9	50.9	53.1	51.7	37	28	29	29	23	22
TGTGAACGGACAGATTGACA	DNMT1	TGTTAAAA	GT	0.2	0.4	12.5	23.1	49.5	48.6	0	0	12	11	37	46
TGAACGGACAGATTGACATG	DNMT1	TTAAAAAC	TA	0	0.3	1.1	0.8	14.2	13.6	2	1	0	1	26	22
GACTGAACACTCCTCAAACG	DNMT1	GTCCCCAG	TC	0	0	38.6	42.4	41.2	45.3	0	12	13	12	10	9
GTTAACAGCTGACCCAATAA	DNMT1	GTGGCAGA	TG	0.6	0.4	50.1	52.7	68.1	66.6	9	1	13	10	19	20
GTGAACGGACAGATTGACAT	DNMT1	GTTAAAAA	TT	0	0	0.1	0	22.5	21.3	0	0	0	3	11	12

## Sheet: Fig 2C
GUIDE-Seq	# of Off-Target sites with <= 10 mismatches
	VEGFA	EMX1
SpCas9	18	3
Sc++	2	2
SpRY	186	10
SpRYc	49	5
sgRNA	crRNA Sequence	PAM
VEGFA_GuideSeq_sgRNA	GGTGAGTGAGTGTGTGCGTG	TGGGGTTG
EMX1_GuideSeq_sgRNA	GAGTCCGAGCAGAAGAAGAA	GGGCTCCC

## Sheet: Fig 2D and S5
Label	spry_mm_1	spry_mm_2	spryc_mm_1	spryc_mm_2	spry_avg	spryc_avg
No MM	21	20	20	20	20.5	20
19	16	15	1	2	15.5	1.5
19+18	10	6	0	0	8	0
17	4	2	0	0	3	0
17+16	1	0	0	0	0.5	0
15	7	4	0	0	5.5	0
15+14	0	0	0	0	0	0
13	1	1	0	0	1	0
13+12	0	0	0	0	0	0
11	0	1	1	0	0.5	0.5
11+10	0	0	0	1	0	0.5
9	0	0	0	1	0	0.5
9+8	0	0	0	0	0	0
7	0	0	0	0	0	0
7+6	0	0	1	0	0	0.5
5	1	0	0	0	0.5	0
5+4	0	0	0	0	0	0
3	0	0	0	0	0	0
3+2	1	0	0	0	0.5	0
1	0	0	1	0	0	0.5

## Sheet: Fig 3B
Base Editing - ABE8e (%)
sgRNA 5'-3'	Gene	PAM	PAM Flank	SpCas9-ABE8e	SpRY-ABE8e	SpRYc-ABE8e
TGCTCTCACCGGGAGGGGCT	MECP2	CCCTCTCC	CCC	5.6	34.3	34.2
				5.3	33.5	35
				5.6	35.5	35

## Sheet: Fig 3C
Base Editing - BE4Max (%)
sgRNA 5'-3'	Gene	PAM	PAM Flank	SpCas9-BE4Max	SpRY-BE4Max	SpRYc-BE4Max
GCTGCTGCTGCTGCTGCTGG	HTT	AAGGACTT	AAG	7.3	24	34.2
				8.5	23.5	27.6
				8.9	21.2	23.7

## Sheet: Fig S2
					Base Editing - ABE8e
#	sgRNA Sequence	Gene	PAM	PAM Flank	SpRYc replicate 1 (%)	SpRYc replicate 2 (%)
PC01	GGTGACCCGAATCCACAGGA	AAVS1	GAACGGGG	AA	20.7	21
PC02	GGACAGATAAAAGTACCCAG	AAVS1	AACCAGAG	AC	36.4	38
PC03	GATAAAAGTACCCAGAACCA	AAVS1	GAGCCACA	AG	40.7	38.6
PC04	CGAATCCACAGGAGAACGGG	AAVS1	GTGTCCAG	TG	18.1	16.9
PC05	GGACCACCTTATATTCCCAG	AAVS1	GGCCGGTT	GC	16.3	16.1
PC06	AGGTACCTGAGAACAATGAA	RAG1	AACAAGTC	AC	16	15.7
PC07	GGTACCTGAGAACAATGAAA	RAG1	ACAAGTCA	CA	8.3	7.8
PC08	GCTGAGGTACCTGAGAACAA	RAG1	TGAAAACA	GA	11.3	12.1
PC09	GGGGCAGAACTGAGTCCCAA	RAG1	GGTGGGTG	GT	18.4	17.7
PC10	GTTGTCTTAATGGTACCGTT	MLH1	AACTAAGT	AC	4.6	6.1
PC11	GAGCGGTAAAGAAACACACG	MLH1	GTCTGCGG	TC	15	14.6
PC12	TAAGGGCTACGACTTAACGG	MLH1	GCCGCGTC	CC	16.4	17.5
PC13	CCGGGCAGAGGCATGTACAG	MLH1	CGCATGCC	GC	11.9	11.5
PC14	ATATTCCTCCACTTACACTC	MLH1	CAAACAAC	AA	18.1	16.9
PC15	GTACCGTTAACTAAGTAAGG	MLH1	AAGCCACT	AG	18.9	22.3
PC16	TGGTACCGTTAACTAAGTAA	MLH1	GGAAGCCA	GA	21.9	20.8
PC17	GGGACCACCTTATATTCCCA	AAVS1	GGGCCGGT	GG	15.8	12.7
PC18	GGGAATATAAGGTGGTCCCA	AAVS1	GCTCGGGG	CT	4.9	4.7
PC19	AAGGAGTGAGAGGTGACCCG	AAVS1	AATCCACA	AT	9.3	6.2
PC20	GGTGGAGGGGACAGATAAAA	AAVS1	GTACCCAG	TA	9.2	6.9
PC21	ACAGACTAGAGAGGTAAGGG	AAVS1	GGGTAGGG	GG	15.5	10.3
PC22	TTATTTATAAGATACATCAG	RAG1	TGGGATAT	GG	27.9	15
PC23	GCTTAAGATGGGGAGAAAAA	MLH1	CCTTTTTT	CT	2.8	3.7
PC24	GCAGACCGTGTGTTTCTTTA	MLH1	CCGCTCTC	CG	2.7	1.1
PC25	GAGAGCGGTAAAGAAACACA	MLH1	CGGTCTGC	GG	13.2	8.6
PC26	TTATTTATAAGATACATCAGT	RAG1	GGGATATT	GG	16.6	13.3
PC27	TGGCACGTCAGGGAACCCGG	MLH1	CGGCCTCC	GG	7.8	12.3
					Base Editing - ABE8e
#	sgRNA Sequence	Gene		PAM Flank	SpCas9 （%）	SpCas9 （%）
1	GGGACCACCTTATATTCCCA	AAVS1	GGGCCGGT	GG	36.5	31.8
2	TTATTTATAAGATACATCAGT	RAG1	GGGATATT	GG	54.2	52.1
3	TGGCACGTCAGGGAACCCGG	MLH1	CGGCCTCC	GG	30.2	36.3

## Sheet: Sequences
Construct	Protein Sequence
SpRYc	MEKKYSIGLDIGTNSVGWAVITDDYKVPSKKFKVLGNTNRKSIKKNLMGALLFDSGETAEATRLKRTARRRYTRRKNRIRYLQEIFANEMAKLDDSFFQRLEESFLVEEDKKNERHPIFGNLADEVAYHRNYPTIYHLRKKLADSPEKADLRLIYLALAHIIKFRGHFLIEGKLNAENSDVAKLFYQLIQTYNQLFEESPLDEIEVDAKGILSARLSKSKRLEKLIAVFPNEKKNGLFGNIIALALGLTPNFKSNFDLTEDAKLQLSKDTYDDDLDELLGQIGDQYADLFSAAKNLSDAILLSDILRSNSEVTKAPLSASMVKRYDEHHQDLALLKTLVRQQFPEKYAEIFKDDTKNGYAGYVGADKKLRKRSGKLATEEEFYKFIKPILEKMDGAEEL…
Gene/Construct	Forward Primer 5'-3'	Reverse Primer 5'-3'
PAM-SCANR Library	AGATCCTTGGCGGCAAGAAA	CGCGGGAAACGGTCTGATAA
DNMT1	CCAGAATGCACAAAGTACTGCAC	GCCAAAGCCCGAGAGAGTGCC
PVALB	CTGGAAAGCCAATGCCTGAC	GGCAGCAAACTCCTTGTCCT
ZSCAN2	AGCCAGAGCTCCAGTCTGAT	CGGGACTTGACTCAGACCAC
AAVS1	CAACCCCAAAGTACCCCGTC	AAATGGGGGTGTGTCACCAG
RAG1	GGGGAGGCAAAGATGAATCAAA	AGAGGGTTTCCCCTCAAAGG
MLH1	AGCGGCCAGCTAATGCTAT	AAGAAACTCAAAATGAATTGTGCC
MECP2	AGTATGATGTTTGTTCCTTGTGTC	CAAGGAGCTTCCCAGGACTT
HTT	CCGCTCAGGTTCTGCTTTTA	GGCTGAGGCAGCAGCGGCTG
Synthetic Locus	DNA Sequence
Lentivirual_MECP2	ACCCATGTATGATGACCCCACCCTGCCTGAAGGCTGGACATGGAAGCTTAAGCAAAGGAAATCTGGCCGCTCTGCTGGGAAGTATGATGTTTGTTCCTTGTGTCTTTCTGTTTGTCCCCACAAGTCCCCAGGGAAAAGCCTTTTGCTCTAAAGTGGAGTTGATTGCGTACTTCGAAAAGGTAGGCGACACATCCCTGGACCCTAATGATTTTGACTTCATGGTAACTGGGAGAGGGAGCCCCTCCCGGTGAGAGCAGAAACCACCTAAGAAGCCCAAATCTCCCAAAGCTCCAGGAACTGGCAGAGGCCGGGGACGCCCCAAAGGGAGCGGCACCACGAGACCCAAGGCGGCCACGTCAGAGGGTGTGCAGGTGAAAAGGGTCCTGGAGAAAAGTCCTG…
sgRNA	crRNA Sequence 5'-3'	PAM
HTT sgRNA	GCTGCTGCTGCTGCTGCTGG	AAGGACTT
MECP2_C502T	TGCTCTCACCGGGAGGGGCT	CCCTCTCC
VEGFA_GuideSeq_sgRNA	GGTGAGTGAGTGTGTGCGTG	TGGGGTTG
EMX1_GuideSeq_sgRNA	GAGTCCGAGCAGAAGAAGAA	GGGCTCCC
